# Supplementary material for: In Vitro Affinity Maturation of Nanobodies against Mpox Virus A29 Protein Based on Computer-Aided Design
Source: Molecules. 2023 Sep 28;28(19):6838. doi: 10.3390/molecules28196838 (PMC10574621; doi:10.3390/molecules28196838)
Supplement: Supplementary file 1 [file molecules-28-06838-s001.zip]

Archive with 1 entries (1 files):
- molecules-2597524-supplementary.pdf
